# Supplementary material for: Use of a Photocleavable Initiator to Characterize Polymer Chains Grafted onto a Metal Plate with the Grafting-from Method
Source: Polymers (Basel). 2023 Mar 2;15(5):1265. doi: 10.3390/polym15051265 (PMC10007346; doi:10.3390/polym15051265)
Supplement: Supplementary file 1 [file polymers-15-01265-s001.zip]

Archive with 1 entries (1 files):
- polymers-2205677-supplementary.pdf
